# Supplementary material for: Combined ALK and MDM2 inhibition increases antitumor activity and overcomes resistance in human ALK mutant neuroblastoma cell lines and xenograft models
Source: eLife. 2017 Apr 20;6:e17137. doi: 10.7554/eLife.17137 (PMC5435462; doi:10.7554/eLife.17137)
Supplement: Source code 1. — DOI: http://dx.doi.org/10.7554/eLife.17137.013 [file elife-17137-code1.r]

#SH-SY5Y
normalizedCtgReadoutShsy5y = c(1.008453, 0.991718, 1.039041, 0.954327, 1.00646,
0.389838214, 0.340422798, 0.415089491, 0.356515752, 0.396064556,
0.95552942, 1.005883729, 1.000480977, 0.901139519, 0.97496615,
0.299078567, 0.262000534, 0.357701722, 0.286016426, 0.382392958
)
treatmentGroup = c(rep("ctrl",5), rep("CGM097",5), rep("PF06463922",5),
rep("Combination",5))
splFig1Shsy5y = data.frame(normalizedCtgReadoutShsy5y, treatmentGroup)
resultsShsy5y = aov(normalizedCtgReadoutShsy5y ~ treatmentGroup, data = splFig1Shsy5y)
summary(resultsShsy5y)
pairwise.t.test(normalizedCtgReadoutShsy5y, treatmentGroup, p.adjust="bonferroni", 
pool.sd = FALSE, alternative="two.sided")

#KP-N-RT-BM-1
normalizedCtgReadoutKpnrtbm1 = c(1.18, 0.99, 0.96, 1.01, 1.17, 1.12, 1.08, 0.71, 0.88, 0.89,
0.38, 0.32, 0.31, 0.30, 0.27, 0.29, 0.35, 0.44, 0.32, 0.33,
0.83, 0.88, 0.87, 0.89, 0.89, 1.00, 0.97, 0.86, 1.09, 0.85,
0.22, 0.27, 0.24, 0.14, 0.14, 0.06, 0.03, 0.16, 0.24, 0.24
)
treatmentGroup = c(rep("ctrl",10), rep("CGM097",10), rep("PF06463922",10),
rep("Combination",10))
splFig1Kpnrtbm1 = data.frame(normalizedCtgReadoutKpnrtbm1, treatmentGroup)
resultsKpnrtbm1 = aov(normalizedCtgReadoutKpnrtbm1 ~ treatmentGroup, data = splFig1Kpnrtbm1)
summary(resultsKpnrtbm1)
pairwise.t.test(normalizedCtgReadoutKpnrtbm1, treatmentGroup, p.adjust="bonferroni", 
pool.sd = FALSE, alternative="two.sided")
