# Supplementary material for: Combined ALK and MDM2 inhibition increases antitumor activity and overcomes resistance in human ALK mutant neuroblastoma cell lines and xenograft models
Source: eLife. 2017 Apr 20;6:e17137. doi: 10.7554/eLife.17137 (PMC5435462; doi:10.7554/eLife.17137)
Supplement: Source code 2. — DOI: http://dx.doi.org/10.7554/eLife.17137.014 [file elife-17137-code2.r]

normalizedCtgReadout = c(0.9687981, 1.015811, 0.9706637,
0.8192715, 0.8871788, 0.9056481,
0.7556551, 0.7513642, 0.790728,
0.9383625, 1.032668, 0.9579269, 
0.3487811, 0.3676477, 0.3578795,
0.2212082, 0.2188359, 0.2195616)
treatmentGroup = c(rep("ctrlNoDox",3), rep("ctrlDox100",3), rep("ctrlDox1000",3),
rep("mycnNoDox",3), rep("mycnDox100",3), rep("mycnDox1000",3))
figure4d = data.frame(normalizedCtgReadout, treatmentGroup)
results = aov(normalizedCtgReadout ~ treatmentGroup, data = figure4d)
summary(results)
pairwise.t.test(normalizedCtgReadout, treatmentGroup, p.adjust="bonferroni", 
pool.sd = FALSE, alternative="two.sided")
