# Supplementary material for: Combined ALK and MDM2 inhibition increases antitumor activity and overcomes resistance in human ALK mutant neuroblastoma cell lines and xenograft models
Source: eLife. 2017 Apr 20;6:e17137. doi: 10.7554/eLife.17137 (PMC5435462; doi:10.7554/eLife.17137)
Supplement: Source code 3. — DOI: http://dx.doi.org/10.7554/eLife.17137.015 [file elife-17137-code3.r]

normalizedCtgReadout = c(1.02, 0.99, 1.015,
0.28, 0.25, 0.27,
0.36, 0.36, 0.4,
0.112, 0.08, 0.085
)
treatmentGroup = c(rep("ctrl",3), rep("CGM097",3), rep("Ceritinib",3),
rep("Combination",3))
figure4g = data.frame(normalizedCtgReadout, treatmentGroup)
results = aov(normalizedCtgReadout ~ treatmentGroup, data = figure4g)
summary(results)
pairwise.t.test(normalizedCtgReadout, treatmentGroup, p.adjust="bonferroni", 
pool.sd = FALSE, alternative="two.sided")
